# Supplementary material for: Understanding Fatigue, Insomnia, and COVID-19 PTSS Among Mainland Chinese During Initial Post-Zero-COVID Infection Wave: A Multi-Group Analysis
Source: Behav Sci (Basel). 2024 Nov 4;14(11):1033. doi: 10.3390/bs14111033 (PMC11590877; doi:10.3390/bs14111033)
Supplement: Supplementary file 1 [file behavsci-14-01033-s001.zip]

Archive with 1 entries (1 files):
- behavsci-3243873-supplementary.pdf
